# Supplementary material for: Epitheliocystis in Greater Amberjack: Evidence of a Novel Causative Agent, Pathology, Immune Response and Epidemiological Findings
Source: Microorganisms. 2022 Mar 15;10(3):627. doi: 10.3390/microorganisms10030627 (PMC8949381; doi:10.3390/microorganisms10030627)
Supplement: Supplementary file 1 [file microorganisms-10-00627-s001.zip › Supplementary_File_S2.xlsx]

## Sheet: README
TAB	Parameters	Explain	Units
Logistic_Seriola
	ichthyocyst	the presence (1) absence (0) of the pathogen ichthyocystis	NU
	temp	temperature of the water	oC
	length	the length of the sampled fish	cm
	weight	the weight of the sampled fish	g
	chlamydia	the presence (1) absence (0) of the pathogen Chlamydia	NU
Logistic_Seabream
	ichthyocyst	the presence (1) absence (0) of the pathogen ichthyocystis	NU
	temp	temperature of the water	oC
	length	the length of the sampled fish	cm
	weight	the weight of the sampled fish	g
	chlamydia	the presence (1) absence (0) of the pathogen Chlamydia	NU
Seabream2018
	month	month
	id	month id
	temp	temperature of the water	oC
	growth	length of the fish	cm
	weight	weight of the sampled fish	gr
	ichthyoPos	number of fish positive to ichthyocystis	individuals
	ichthyoPrev	percent of fish positive to ichthyocystis	%
	chlamPos	number of fish positive to chlamydia	individuals
	chlamPrev	percent of fish positive to chlamydia	%
	weightApprx	the average weight of the sampled fish	g
	growthApprx	length of the fish, with missing values filled using averaging	cm
	ichthyoPosApprx	number of fish positive to ichthyocystis, with missing values filled using averaging	individuals
	chlamPosApprx	number of fish positive to chlamydia, with missing values filled	individuals
	growthRate	the rate of change of the weight of the fish	gr/month
Seriola2018
	month	month
	id	month id
	weight	the average weight of the sampled fish	g
	growthRate	the rate of change of the weight of the fish	gr/month
	mortality	number of dead fish	individuals
	mortalityRate	rate of change of deaths	individuals/month
	temperature	temperature of the water	oC
	prevalence	percent of fish positive to ichthyocystis	%
	mortalityGill	mortality due to gill pathogens	individuals
	mortalityGillRate	rate of change of mortality	individuals/month
	expgrowth	expected weight	g
	expgrowthrate	Rate of change of the weight	gr/month
	prevalenceChlam	percent of fish positive to chlamydia	%
	mortalityGill2	length of the fish, with missing values filled using averaging	cm
Seriola2017
	month	month
	id	month id
	weight	the average weight of the sampled fish	g
	growthRate	the rate of change of the weight of the fish	gr/month
	mortality	number of dead fish	individuals
	mortalityGill	mortality due to gill pathogens, in spring	individuals
	mortalityRate	rate of change of mortality	individuals/month
	temperature	temperature of the water	oC
	mortalityGill2	mortality due to gill pathogens	individuals

## Sheet: Logistic_Seriola
ichthyocyst	temp	length	weight	chlamydia
1	27.6	11.5	18	0
1	27.6	14	39	0
1	27.6	11.5	28	1
1	27.6	14.5	40	0
1	27.6	15	45	1
1	27.6	12	27	1
1	27.6	13.5	30	0
1	27.6	10.5	13	0
1	27.6	13	33	0
1	27.6	13	28	0
1	26.4	23	193	0
1	26.4	23	176	0
1	26.4	23	174	1
1	26.4	21	140	1
1	26.4	23	162	0
1	26.4	25	233	0
0	26.4	24	205	1
1	26.4	22	167	1
1	26.4	19	96	1
1	26.4	22	152	1
0	26.4	26	230	1
1	26.4	22	128	1
1	26.4	22	149	1
1	26.4	27	310	1
1	26.4	18	82	0
0	21.5	27	323	1
1	21.5	34	527	1
0	21.5	35	591	1
1	21.5	34	554	1
0	21.5	30	378	1
1	21.5	27	289	1
1	21.5	30	422	1
0	21.5	37	632	1
0	21.5	33	496	1
1	21.5	28	365	1
1	18.5	35	637	1
0	18.5	32	449	1
1	18.5	28	350	1
1	18.5	36	707	1
1	18.5	35	551	1
1	18.5	40	972	1
0	18.5	33	544	1
1	18.5	31	419	1
1	18.5	27	326	1
1	18.5	28	366	1
0	16.2	33	554.6	1
0	16.2	38	819	1
0	16.2	38	772	1
1	16.2	35	309	1
1	16.2	35	637	1
1	16.2	39	842	1
1	16.2	35	602	0
1	16.2	33	486	1
1	16.2	32	524	1
1	16.2	35	536	0
1	19.08	38	812	0
1	19.08	38	708	1
1	19.08	36	640	1
1	19.08	37	839	1
0	19.08	38	812	0
1	19.08	41	953	1
1	19.08	40	853	1
1	19.08	33	415	0
0	19.08	33	457	1
0	19.08	41	948	1
1	26.05	46	1268	1
1	26.05	47	1112	1
1	26.05	48	1570	0
1	26.05	47	1321	1
1	26.05	48	1447	1
1	26.05	45	1381	1
0	26.05	46	1117	1
1	26.05	46	1237	1
1	26.05	43	1001	1
1	26.05	42	939	1

## Sheet: Logistic_Seabream
ichthyocyst	temp	length	weight	chlamydia
1	27.6	17	71	0
1	27.6	17	69	0
1	27.6	16.5	69	0
0	27.6	17	73	0
0	27.6	16.5	67	0
1	27.6	18	89	0
1	27.6	17	75	0
0	27.6	15.5	61	0
0	27.6	16	62	0
1	27.6	16.5	68	0
0	26.4	18	106	0
0	26.4	17	89	0
1	26.4	16	68	0
1	26.4	19	122	0
1	26.4	18	86	0
0	26.4	17	88	1
1	26.4	18	87	0
0	26.4	17	84	1
0	26.4	18	84	1
0	26.4	16	73	1
1	21.5	21	170	0
1	21.5	22	166	0
0	21.5	21	167	1
1	21.5	20	125	0
1	21.5	22	182	0
1	21.5	20	139	0
1	21.5	22	195	0
1	21.5	19	129	1
1	21.5	19	135	1
0	21.5	18	103	0
1	18.5	23	241	1
1	18.5	22	223	1
0	18.5	23	238	0
1	18.5	22	227	0
1	18.5	23	241	0
1	18.5	22	227	1
1	18.5	23	229	1
0	18.5	24	247	1
0	18.5	22	231	1
1	18.5	22	200	1
0	16.2	23	220	1
0	16.2	25	277	1
0	16.2	25	224	1
0	16.2	24	246	1
1	16.2	23	228	1
1	16.2	26	324	1
1	16.2	27	298	1
0	16.2	24	247	1
1	16.2	24	258	1
0	16.2	22	196	1
0	19.08	26	336	0
0	19.08	27	366	1
1	19.08	29	393	1
1	19.08	23	221	0
1	19.08	25	275	1
1	19.08	26	285	0
0	19.08	28	351	1
0	19.08	26	325	1
1	19.08	27	354	1
1	19.08	26	315	1
0	26.05	25	268	0
0	26.05	29	381	1
0	26.05	27	293	1
0	26.05	25	232	1
0	26.05	28	382	1
0	26.05	28	371	1
0	26.05	29	421	1
0	26.05	27	337	1
0	26.05	29	444	0
0	26.05	30	413	1

## Sheet: Seabream2018
month	id	temp	growth	weight	ichthyoPos	ichthyoPrev	chlamPos	chlamPrev	weightApprx	growthApprx	ichthyoPosApprx	chlamPosApprx	growthRate
April	1	18.54	7	5.5	0	0	0	0			14.75	9.25	0
May	2	21.4									24	9.25	9.25
June	3	24.7	11.25	24	0	0	1	10			46.5	22.5	9.25
July	4	27.1							46.5	14	30	0.5	22.5
August	5	27.6	16.75	69	6	60	0	0	69	16.75	60	0	22.5
September	6	26.4	17.5	86.5	3	30	4	40	86.5	17.5	30	4	17.5
October	7	22.8							119.5	19	55	3.5	33
November	8	21.5	20.5	152.5	8	80	3	30	152.5	20.5	80	3	33
December	9	18.5	22.5	230	7	70	7	70	230	22.5	70	7	77.5
January	10	16.2	24	246.5	4	40	10	100	246.5	24	40	10	16.5
February	11	15.1							267.5	24.5	42.5	9.25	21
March	12	15.8							288.5	25	45	8.5	21
April	13	16.4							309.5	25.5	47.5	7.75	21
May	14	19.08	26	330.5	5	50	7	70	330.5	26	50	7	21
June	15	23.07							353.25	27	25	7.5	22.75
July	16	26.05	28	376	0	0	8	80	376	28	0	8	22.75

## Sheet: Seriola2018
month	id	weight	growthRate	mortality	mortalityRate	temperature	prevalence	mortalityGill	mortalityGillRate	expgrowth	expgrowthrate	prevalenceChlam	mortalityGill2
July	1	5	0	0	0	27.05	0	0	0	1.17	0	0	0
August	2	74.2767	69.2767	21	21	27.5889	100	0	0	29	27.83	30	0
September	3	148.407	74.1302	560	539	26.3526	90	560	560	170.5	141.5	60	560
October	4	284.405	135.999	308	-252	22.8417		190	-370	284	113.5		190
November	5	441.201	156.796	0	-308	21.4683	50	0	370	459	175	100	0
December	6	535.587	94.386	0	0	18.4537	80	0	0	496.5	37.5	100	0
January	7	580.14	44.5526	11	11	16.2429	70	0	0	578.3	81.8	80	0
February	8	608.002	27.8621	2	-9	15.1231		0	0	580.14	1.84		0
March	9	636.398	28.3961	16	14	15.8004		0	0	608.002	27.86		0
April	10	675.822	39.4238	0	-16	16.3519		0	0	636.398	28.39		0
May	11	794.336	118.514	0	0	19.08	70	0	0	812	175.61	70	0
June	12	965.495	171.159	57	57	23.07		50	50	794.336	-17.67		0
July	13	1155.59	190.095	4	-53	26.05	90	0	-50	965.495	171.16	90	0

## Sheet: Seriola2017
month	id	weight	growthRate	mortality	mortalityGill	mortalityRate	temperature	mortalityGill2
July	1	3	0	0	0	0	27.05	0
August	2	8.9835	5.9835	2651	0	0	26.89	0
September	3	57.4057	48.4222	1356	0	0	25.6	0
October	4	128.78	71.3747	39	0	0	23.02	0
November	5	233.763	104.982	13	0	0	20.3	14
December	6	277.114	43.3518	149	0	0	18.2	149
January	7	331.28	54.1676	2	0	0	16.2446	2
February	8	366.28	34.9979	4	0	0	15.3391	0
March	9	377.55	11.2695	7	0	85	15.873	0
April	10	401.203	23.6537	167	85	135	18.0272	0
May	11	464.137	62.9337	327	220	-220	21.0654	0
June	12	606.417	142.28	27	0	0	23.9023	0
July	13	842.12	235.703	10	0	0	26.6858	0
